# Supplementary material for: Identification of Prognostic Biomarkers for Suppressing Tumorigenesis and Metastasis of Hepatocellular Carcinoma through Transcriptome Analysis
Source: Diagnostics (Basel). 2023 Mar 3;13(5):965. doi: 10.3390/diagnostics13050965 (PMC10001411; doi:10.3390/diagnostics13050965)
Supplement: Supplementary file 1 [file diagnostics-13-00965-s001.zip]

Archive with 2 entries (2 files):
- diagnostics-2132760-Supplementary figures.pdf
- diagnostics-2132760-Supplementary tables.pdf
